# Supplementary material for: Early Energy Intake and Amino Acid Profile in Preterm Newborns: A Quasi-Experimental Study
Source: Nutrients. 2023 Jun 27;15(13):2917. doi: 10.3390/nu15132917 (PMC10343583; doi:10.3390/nu15132917)
Supplement: Supplementary file 1 [file nutrients-15-02917-s001.zip]

Archive with 1 entries (1 files):
- nutrients-2448804-supplementary.pdf
